# Supplementary material for: Dynamin-Like Proteins Are Potentially Involved in Membrane Dynamics within Chloroplasts and Cyanobacteria
Source: Front Plant Sci. 2018 Feb 22;9:206. doi: 10.3389/fpls.2018.00206 (PMC5827413; doi:10.3389/fpls.2018.00206)
Supplement: Supplementary file 1 [file Data_Sheet_1.xlsx]

## Sheet: Pot DLPs 
Synonym	Strain	Gene Name	proteins encoded downstream	clade
LynAes 1	Lyngbya aestuarii BL J	M595_0809	hypothetical protein	cBDLPS
LynAes 2	Lyngbya aestuarii BL J	M595_1406	hypothetical protein	cBDLPS
Pho 1	Phormidium sp. OSCR	HLUCCO16_05220	hypothetical protein	cBDLPS
Xen7305 1	Xenococcus sp. PCC 7305	Xen7305DRAFT_00007930	DNA replication and repair protein RecO	cBDLPS
MicAer777 1	Microcystis aeruginosa SPC777	MAESPC_02002		cBDLPS
MicAer777 2	Microcystis aeruginosa SPC777	MAESPC_04016		cBDLPS
Gloe73106 2	Gloeocapsa sp. PCC 73106	GLO73106DRAFT_00033050	molecular chaperone	cBDLPS
ScyMil11283 2	Scytonema millei VB511283	QH73_38235		cBDLPS
LimRob 4	Limnoraphis robusta	WN50_20835	hypothetical protein	cBDLPS
ChroCya 5	Chroococcales cyanobacterium CENA595	UH38_23205	hypothetical protein	cBDLPS
Xen7305 2	Xenococcus sp. PCC 7305	Xen7305DRAFT_00010220		cBDLPS
AnaWa102 1	Anabaena sp. wa102	AA650_07240	hypothetical protein	cBDLPS
OscNigro7112 4	Oscillatoria nigro-viridis PCC 7112	Osc7112_5337	HSR1-related	cBDLPS
PhoPri 2	Phormidesmis priestleyi Ana	HLUCCA11_23840	hypothetical protein	cBDLPS
TriEry101 2	Trichodesmium erythraeum IMS101	Tery_2545	dynamin family protein	cBDLPS
ChroThe7203 1	Chroococcidiopsis thermalis PCC 7203	Chro_0749		cBDLPS
PhoPri 1	Phormidesmis priestleyi Ana	HLUCCA11_23170	hypothetical protein	cBDLPS
ColCht7420 3	Coleofasciculus chthonoplastes PCC 7420	MC7420_4217		cBDLPS
CylSta7417 5	Cylindrospermum stagnale PCC 7417	Cylst_6624	hypothetical protein	cBDLPS
Cal7507 4	Calothrix sp. PCC 7507	Cal7507_5390	peptidase M48 Ste24p	cBDLPS
Cal7507 5	Calothrix sp. PCC 7507	Cal7507_5391	Dynamin Family protein	cBDLPS
ColCht7420 2	Coleofasciculus chthonoplastes PCC 7420	MC7420_4072	hypothetical protein	cBDLPS
Hapa220 1	Hapalosiphon sp. MRB220	AMR41_08345	GTP-binding protein	cBDLPS
Cal7507 3	Calothrix sp. PCC 7507	Cal7507_5388		cBDLPS
Xen7305 3	Xenococcus sp. PCC 7305	Xen7305DRAFT_00033290	dynamin family protein	cBDLPS
SynCho7335 1	Synechococcus sp. PCC 7335	S7335_2274	hypothetical protein	cBDLPS
Riv7116	Rivularia sp. PCC 7116	Riv7116_0755		cBDLPS
NodSpu9414	Nodularia spumigena CCY9414	NSP_34240	hypothetical protein	Chaperone
CylSta7417 1	Cylindrospermum stagnale PCC 7417	Cylst_0498	molecular chaperone	Chaperone
Nos7524 3	Nostoc sp. PCC 7524	Nos7524_3124	Virulence factor SrfB	Chaperone
TolBou 4	Tolypothrix bouteillei VB521301	DA73_0244415		Chaperone
ScyToly 1	Scytonema tolypothrichoides VB-61278	SD80_16940		Chaperone
TolyCam 1	Tolypothrix campylonemoides VB511288	SD81_03565	molecular chaperone	Chaperone
MasTes008 1	Mastigocoleus testarum BC008	BC008_02845	four helix bundle protein	Chaperone
CalThrix 1	Calothrix sp. 336/3	IJ00_17090	hypothetical protein	Chaperone
Hapa220 3	Hapalosiphon sp. MRB220	AMR41_22450	molecular chaperone	Chaperone
MasLam774 2	Mastigocladus laminosus UU774	SP67_08100	molecular chaperone	Chaperone
Riv7119	Rivularia sp. PCC 7116	Riv7116_6519	hypothetical protein	Chaperone
Cya7424 1	Cyanothece sp. PCC 7424	PCC7424_2424	HSR1-related	HSR1
Cya7822 1	Cyanothece sp. PCC 7822	Cyan7822_4416	HSR1-related	HSR1
Ana90 1	Anabaena sp. 90	ANA_P10081	HSR1-related	HSR1
TriEry101 1	Trichodesmium erythraeum IMS101	Tery_1654	HSR1-related	HSR1
MicAer9809 1	Microcystis aeruginosa PCC 9809	MICAH_4710016	HSR1-related	HSR1
MicAer9808	Microcystis aeruginosa PCC 9808	MICAG_3110011	HSR1-related	HSR1
LimRob 1	Limnoraphis robusta	WN50_01000		KGK
Pho 5	Phormidium sp. OSCR	HLUCCO16_19355	Restriction endonuclease	KGK
ChaMin6605 1	Chamaesiphon minutus PCC 6605	Cha6605_3278	hypothetical protein	KGK
Gloe73106 1	Gloeocapsa sp. PCC 73106	GLO73106DRAFT_00002440	quinolinate synthetase	KGK
Cya8802 1	Cyanothece sp. PCC 8802	Cyan8802_4244	KGK	KGK
Plank 5	Planktothricoides sp. SR001	AM228_07300	HNH nucleas	KGK
Mic7113 1	Microcoleus sp. PCC 7113	Mic7113_0538	KGK	KGK
OscAcu6304 1	Oscillatoria acuminata PCC 6304	Oscil6304_4435	KGK	KGK
CylSta7417 3	Cylindrospermum stagnale PCC 7417	Cylst_3537	KGK	KGK
ChroCya 2	Chroococcales cyanobacterium CENA595	UH38_12875	KGK	KGK
Hapa220 4	Hapalosiphon sp. MRB220	AMR41_25555	HNH nuclease	KGK
MasLam774 1	Mastigocladus laminosus UU774	SP67_07900	HNH nuclease	KGK
TolBou 1	Tolypothrix bouteillei VB521301	DA73_0213440		KGK
CalThrix 2	Calothrix sp. 336/3	IJ00_25925	hypothetical protein	KGK
HassBys 1	Hassallia byssoidea VB512170	PI95_04005	hypothetical protein	KGK
Nos7524 2	Nostoc sp. PCC 7524	Nos7524_0596	KGK	KGK
Riv7117	Rivularia sp. PCC 7116	Riv7116_3732	KGK	KGK
SynCho6312 1	Synechococcus sp. PCC 6312	Syn6312_2093	KGK	KGK
SynCys 6803 1	Synechocystis sp. PCC 6803	AOY38_06420	hypothetical protein (KGK)	KGK
TriEry101 3	Trichodesmium erythraeum IMS101	Tery_2547		Tandem A
Lep7375 2	Leptolyngbya sp. PCC 7375	Lepto7375DRAFT_2244		Tandem A
LepHerJ 4	Leptolyngbya sp. Heron Island J	N836_32075		Tandem A
Xen7305 4	Xenococcus sp. PCC 7305	Xen7305DRAFT_00033300		Tandem A
TolBou 2	Tolypothrix bouteillei VB521301	DA73_0229115		Tandem A
HassBys 3	Hassallia byssoidea VB512170	PI95_57350		Tandem A
Toly7601 1	Tolypothrix sp. PCC 7601	FDUTEX481_07820	hypothetical protein	Tandem A
Cal7507 2	Calothrix sp. PCC 7507	Cal7507_2364	hypothetical protein	Tandem A
Nostoc7107 1	Nostoc sp. PCC 7107	Nos7107_3291		Tandem A
MooPro 1	Moorea producens 3L	LYNGBM3L_16350	hypothetical protein	Tandem A
ChaMin6605 3	Chamaesiphon minutus PCC 6605	Cha6605_3927		Tandem A
OscAcu6304 4	Oscillatoria acuminata PCC 6304	Oscil6304_5113	Dynamin family protein (HSP DnaJ like)	Tandem A
ColCht7420 1	Coleofasciculus chthonoplastes PCC 7420	MC7420_2927		Tandem A
Mic7113 2	Microcoleus sp. PCC 7113	Mic7113_1346		Tandem A
Plank 2	Planktothricoides sp. SR001	AM228_02150		Tandem A
AcaMar11017 2	Acaryochloris marina MBIC11017	AM1_1423	hypothetical protein	Tandem A
ChroCya 4	Chroococcales cyanobacterium CENA595	UH38_17700	hypothetical protein	Tandem A
MicVaFGP-2 1	Microcoleus vaginatus FGP-2	MicvaDRAFT_4172		Tandem A
OscNigro7112 1	Oscillatoria nigro-viridis PCC 7112	Osc7112_2088	hypothetical protein	Tandem A
AnaCyl7122 1	Anabaena cylindrica PCC 7122	Anacy_3863		Tandem A
NosPunc73102 2	Nostoc punctiforme PCC 73102	Npun_R6512	P of UF	Tandem A
AcaMar11017 1	Acaryochloris marina MBIC11017	AM1_1263		Tandem B
AcaMar11017 4	Acaryochloris marina MBIC11017	AM1_2720		Tandem B
Lep7375 1	Leptolyngbya sp. PCC 7375	Lepto7375DRAFT_1514	esponse regulator containing a CheY-like receiver domain and an HTH DNA-binding domain	Tandem B
LepHerJ 1	Leptolyngbya sp. Heron Island J	N836_00865		Tandem B
Lep7375 3	Leptolyngbya sp. PCC 7375	Lepto7375DRAFT_2396	P of UF	Tandem B
LepHerJ 2	Leptolyngbya sp. Heron Island J	N836_32005	sam-dependent methyltransferase	Tandem B
LepHerJ 3	Leptolyngbya sp. Heron Island J	N836_32070	Dynamin Family protein	Tandem B
AcaMar11017 3	Acaryochloris marina MBIC11017	AM1_1426		Tandem B
ChaMin6605 2	Chamaesiphon minutus PCC 6605	Cha6605_3923	hypothetical protein	Tandem B
Mic7113 4	Microcoleus sp. PCC 7113	Mic7113_1349	dynamin family protein	Tandem B
OscAcu6304 2	Oscillatoria acuminata PCC 6304	Oscil6304_5110	Dynamin Family protein	Tandem B
ColCht7420 5	Coleofasciculus chthonoplastes PCC 7420	MC7420_5930	Dynamin family protein	Tandem B
LimRob 2	Limnoraphis robusta	WN50_11780	dynamin	Tandem B
Plank 4	Planktothricoides sp. SR001	AM228_02175		Tandem B
LimRob 3	Limnoraphis robusta	WN50_11785	hypothetical protein	Tandem B
CroWat8502 1	Crocosphaera watsonii WH 8502	CWATWH8502_1561	Dynamin family protein (HSP DnaJ like)	Tandem B
CroWat8501 1	Crocosphaera watsonii WH 8501	CwatDRAFT_0874	hypothetical protein	Tandem B
CroWat003 1	Crocosphaera watsonii WH 0003	CWATWH0003_0845	hypothetical protein	Tandem B
CroWat005 1	Crocosphaera watsonii WH 0005	CWATWH0005_2075	DnaJ-class molecular chaperone	Tandem B
ChroCya 3	Chroococcales cyanobacterium CENA595	UH38_17695	Dynamin	Tandem B
ColCht7420 4	Coleofasciculus chthonoplastes PCC 7420	MC7420_5753	hypothetical protein	Tandem B
Plank 3	Planktothricoides sp. SR001	AM228_02155	Dynamin	Tandem B
MicVaFGP-2 2	Microcoleus vaginatus FGP-2	MicvaDRAFT_4173	Dynamin Family protein	Tandem B
OscNigro7112 2	Oscillatoria nigro-viridis PCC 7112	Osc7112_2089	Dynamin Family protein	Tandem B
OscAcu6304 3	Oscillatoria acuminata PCC 6304	Oscil6304_5111	P of UF	Tandem B
Mic7113 3	Microcoleus sp. PCC 7113	Mic7113_1348	hypothetical protein	Tandem B
ScyMil11283 1	Scytonema millei VB511283	QH73_23255	hypothetical protein	Tandem B
TolBou 3	Tolypothrix bouteillei VB521301	DA73_0229120	Dynamin family protein	Tandem B
Toly7601 2	Tolypothrix sp. PCC 7601	FDUTEX481_07821	Dynamin Family protein	Tandem B
HassBys 4	Hassallia byssoidea VB512173	PI95_57355	Dynamin Family protein	Tandem B
Cal7507 1	Calothrix sp. PCC 7507	Cal7507_2363	Dynamin family protein (HSP DnaJ like)	Tandem B
CylSta7417 2	Cylindrospermum stagnale PCC 7417	Cylst_3143	Dynamin family protein (HSP DnaJ like)	Tandem B
AnaVar 29413 1	Anabaena variabilis ATCC 29413	Ava_1350		Tandem B
Nos7524 1	Nostoc sp. PCC 7524	Nos7524_0028	Dynamin family protein (HSP DnaJ like)	Tandem B
AnaCyl7122 2	Anabaena cylindrica PCC 7122	Anacy_3864	Dynamin family protein	Tandem B
NosDLP	Nostoc punctiforme PCC 73102	Npun_R6513 (BDLP)	Dynamin family protein (HSP DnaJ like)	Tandem B
Riv7118	Rivularia sp. PCC 7116	Riv7116_4642	Dynamin family; DnaJ domain	Tandem B
